# Supplementary material for: Assessment of Skin Autofluorescence and Its Association with Glycated Hemoglobin, Cardiovascular Risk Markers, and Concomitant Chronic Diseases in Children with Type 1 Diabetes
Source: Nutrients. 2024 Jun 19;16(12):1940. doi: 10.3390/nu16121940 (PMC11206751; doi:10.3390/nu16121940)
Supplement: Supplementary file 1 [file nutrients-16-01940-s001.zip]

Archive with 1 entries (1 files):
- nutrients-3060469-supplementary.pdf
